# Supplementary material for: Post-crotonylation oxidation by a monooxygenase promotes acetyl-CoA synthetase degradation in Streptomyces roseosporus
Source: Commun Biol. 2023 Dec 8;6:1243. doi: 10.1038/s42003-023-05633-0 (PMC10709465; doi:10.1038/s42003-023-05633-0)
Supplement: Supplementary file 3 — Supplementary Data 1 [file 42003_2023_5633_MOESM3_ESM.xlsx]

## Sheet: Fig. 1c
Peak area
	WT			ΔlimB
24 h	7477	7357	7601	2945	2811	3059
48 h	7435	6983	7895	4674	4524	4891

## Sheet: Fig. 6b
Peak area
	WT			Δacs
24 h	7477	7357	7601	5108	4823	5459
48 h	7435	6983	7895	3273	3799	2907

## Sheet: Fig. 6c
Acetyl-CoA synthetase activity
ΔOD340/(s⋅mg)
AcsWT	Acs6K-6Q
1.63333	0.733333
1.3	0.533333
1.66667	0.333333
1.13333	0.5
1.46667	0.433333
1.43333	0.366667

## Sheet: Fig. S2
Dry weight (g/ml)
Time (h)	WT			ΔlimB			WT + ermEp*-limB
0	0	0	0	0	0	0	0	0	0
12	0.001	0.0021	0.0056	0.0049	0.0033	0.007	0.0058	0.0047	0.0061
24	0.0148	0.0279	0.0133	0.036	0.0323	0.0266	0.0166	0.0147	0.0205
36	0.0467	0.0436	0.0385	0.0398	0.0506	0.0457	0.027	0.0205	0.0208
48	0.029	0.0453	0.0591	0.0453	0.0356	0.0444	0.0363	0.0376	0.0233
60	0.0346	0.0568	0.0289	0.0456	0.0405	0.0552	0.0315	0.0404	0.0359
72	0.0485	0.057	0.047	0.0449	0.0271	0.0502	0.0515	0.0291	0.0311
84	0.0408	0.058	0.0494	0.0572	0.05	0.0179	0.0329	0.0306	0.041
96	0.0457	0.0508	0.058	0.0571	0.0463	0.0397	0.0325	0.0421	0.0384
108	0.0639	0.0534	0.05	0.0439	0.04	0.036	0.0294	0.0346	0.0257
120	0.049	0.0409	0.0614	0.0466	0.0399	0.067	0.0333	0.036	0.0399
132	0.0501	0.0484	0.0553	0.0308	0.0666	0.044	0.0306	0.0284	0.046
144	0.0473	0.0502	0.066	0.0449	0.0524	0.0448	0.0396	0.0457	0.0345
